# Supplementary material for: Point-of-care lung ultrasound for the detection of pulmonary manifestations of malaria and sepsis: An observational study
Source: PLoS One. 2018 Dec 12;13(12):e0204832. doi: 10.1371/journal.pone.0204832 (PMC6291079; doi:10.1371/journal.pone.0204832)
Supplement: S1 Dataset — (CSV) [file pone.0204832.s001.csv]

Label	Group	Gender	Age	Outcome	SF	GCS	MABP	Creatinine_umol	Base_deficit_mmol	Lactate_mmol	WBC	Platelets	A_lines	B_lines_count	B_lines_1_4	B_lines_5_8	B_lines_9_12	C_pattern	E_pattern	B_lines_Bilateral	ARDS	FS	IVC_collapsibility	Consolidation_LUS	Consolidation_CXR
17-1-001	SE	Female	80	Died	178	13	86	42	3	1.1	14.9	180	0	9	0	0	1	0	0	1	1		0	0
17-1-010	SE	Male	46	Survived	462	15	85	86	-1	0.8	14.4	233	1	0	0	0	0	0	0	0	0	31.4	-0.9	0	0
17-1-100	UM	Male	16	Survived	471	15	73	62	4	1	3.3	14	1	0	0	0	0	0	0	0	0	39.7	-3.5	0	0
17-1-101	SE	Male	20	Survived	476	15	84	104	2	1.8	7.5	115	1	0	0	0	0	0	0	0	0	33.1	35.4	0	0
17-1-102	SE	Male	70	Died	246	10	101	120	-7				0	0	0	0	0	1	0	0	0			1	1
17-1-103	UM	Female	18	Survived	462	15	74	35	1	1.1	7	48	1	0	0	0	0	0	0	0	0	34.9	65.7	0	0
17-1-104	SM	Male	44	Survived	471	10	80	82	0	1.2	13.4	112	1	0	0	0	0	0	0	0	0	46.6	17.8	0	0
17-1-011	SE	Female	54	Survived	452	15	80	84	-6	1.1	18.3	399	0	1	1	0	0	0	0	0	0	50.4	30.2	0	1
17-1-012	SE	Female	26	Survived	467	15	92	97	4	1.8	11.3	256	1	0	0	0	0	0	0	0	0	34.7	0.8	0	0
17-1-013	SE	Male	28	Survived	462	15	84	67	-1	1.4	7.9	203	0	1	1	0	0	0	0	0	0	26	0	0
17-1-014	SM	Male	25	Survived	462	7	86	61	0	2.1	7.8	28	1	0	0	0	0	0	0	0	0	30.1	-0.2	0
17-1-015	SE	Male	17	Survived	467	15	87	93	2	0.9	5.4	207	1	0	0	0	0	0	0	0	0	36.3	14.8	0	0
17-1-016	SE	Male	27	Died	184	12	71	101	16	12.7	71.8	19	0	10	0	0	1	0	0	1	1	38.6	53.8	0	1
17-1-017	SE	Female	19	Survived	448	15	85	29	1	1.2	8.2	514	0	0	0	0	0	0	1	0	0		9	0
17-1-018	SE	Female	50	Survived	457	15	92	56	2	1.9	12	329	1	0	0	0	0	0	0	0	0	27.7	7	0	1
17-1-019	SE	Male	16	Died	443	15	102	50	1	2.2	38.4	230	0	1	1	0	0	1	0	0	0	22.5	29.8	1	0
17-1-002	SE	Female	40	Survived	429	15	80	44	1	1.4	24.2	325	0	4	1	0	0	0	0	0	0			0	1
17-1-020	SE	Male	50	Survived	448	15	73	60	-3	1.5	11.3	356	1	0	0	0	0	0	0	0	0	33.3	-0.5	0	0
17-1-021	SE	Male	70	Survived	448	14	111	112	1	0.9	7.5	154	1	0	0	0	0	0	0	0	0	31.3	14.6	0	0
17-1-022	SE	Female	55	Survived	424	15	64	89	9	4.3	4.9	90	0	3	1	0	0	1	0	0	0	31.6	37.6	1	0
17-1-023	SE	Male	80	Survived	429	15	103	126	4	0.9	6.1	207	1	0	0	0	0	0	0	0	0	31.3	25.6	0	0
17-1-024	SE	Male	40	Died	396	8	93	484	1	1	7.6	93	0	1	1	0	0	0	0	0	0	23.9	5.2	0
17-1-025	SE	Female	60	Survived	452	11	102	61	-3	2.3	13.1	256	1	0	0	0	0	0	0	0	0	40.2	15.3	0	0
17-1-026	SE	Male	65	Survived	452	14	120	252	8	1.1	15	275	0	1	1	0	0	0	0	0	0	22.3	39.5	0	0
17-1-027	SE	Female	40	Survived	443	14	122	104	-7	3.2	15	333	1	0	0	0	0	0	0	0	0	28.8	7.9	0	0
17-1-028	SE	Male	28	Survived	462	15	86	66	0	1.3	10.1	199	1	0	0	0	0	0	0	0	0	29.1	12.5	0	0
17-1-029	SE	Male	54	Survived	462	15	124	814	8	1.4	38.3	138	0	4	1	0	0	0	0	1	0	41.3	40	0	0
17-1-003	HE	Female	26	Survived	476	15	90	68	-1	1.5	8.2	232	0	1	1	0	0	0	0	0	0			0
17-1-030	SE	Male	25	Survived	367	3	99	55	30	2.4	32.8	639	0	5	0	1	0	0	0	0	0	41.5		0	1
17-1-031	SE	Male	40	Survived	457	15	77	60	0	1.1	12.1	135	1	0	0	0	0	0	0	0	0	22.8	23.7	0	0
17-1-032	SE	Male	50	Died	253	7	81	262	-1	0.9	15.1	90	0	0	0	0	0	0	0	0	0	33.3	16.5	0
17-1-033	UM	Female	24	Survived	476	15	76	36	1	1	5.7	43	0	1	1	0	0	0	0	0	0	22.9		0
17-1-034	SM	Male	24	Survived	438	7	79	503	10	1.9	19.6	152	0	2	1	0	0	0	0	0	0		68.7	0
17-1-035	SE	Female	18	Survived	476	6	99	47	1	0.7	11.4	411	1	0	0	0	0	0	0	0	0	30.1	23	0
17-1-036	UM	Male	24	Survived	438	15	79	74	-2	1.5	5.4	81	1	0	0	0	0	0	0	0	0	29.8	5.7	0
17-1-037	SE	Female	45	Died	269	15	94	804	12	1.9	11	122	0	5	0	1	0	0	0	1	1	35.3		0	0
17-1-038	SE	Female	18	Survived	457	7	74	50	4	0.9	6.8	273	1	0	0	0	0	0	0	0	0	29.9	2.8	0	0
17-1-039	SE	Female	21	Survived	462	14	96	50	1	2	5.9	450	1	0	0	0	0	0	0	0	0	28.9		0	0
17-1-004	HE	Male	38	Survived	476	15	93	76	-1	1.4	4.9	193	1	0	0	0	0	0	0	0	0			0
17-1-040	SE	Female	65	Died	194	15	89	164	10	3.4	37.7	511	0	12	0	0	1	0	0	1	1	42.3		0	1
17-1-041	SE	Female	60	Survived	249	7	81	39	5	1.2			0	6	0	1	0	1	0	1	1		76.5	1	1
17-1-042	SE	Male	21	Survived	330	15	86	71	0	1.7	8	240	0	6	0	1	0	0	0	1	0	51.7		0	0
17-1-043	SE	Female	45	Died	261	3	76	659	10	4.7	22.7	73	0	7	0	1	0	0	0	1	1	29.3	82.5	0	0
17-1-044	SM	Male	50	Survived	457	14	85	122	6	5.8	7.1	16	0	2	1	0	0	0	0	0	0			0	0
17-1-045	UM	Male	60	Survived	448	15	63	139	4	1.1	20.1	143	1	0	0	0	0	0	0	0	0	49.9	65.5	0	0
17-1-046	SM	Male	50	Died	462	4	102	111	16	10.2			1	0	0	0	0	0	0	0	0			0
17-1-047	SM	Female	18	Survived	457	15	64	603	8	1.5	6.5	59	1	0	0	0	0	0	0	0	0	34.6	24.6	0	0
17-1-048	UM	Male	40	Survived	448	15	62	82	2	1	3.8	14	0	2	1	0	0	0	0	0	0	26.1	33.3	0	0
17-1-049	UM	Male	35	Survived	457	15	79	160	3	1.9	13.9	70	1	0	0	0	0	0	0	0	0	28.1	28.4	0	0
17-1-005	SE	Male	35	Died	443	9	92	125	7	7.4	8.6	126	0	4	1	0	0	0	0	1	0		4.9	0
17-1-050	SE	Female	30	Survived	476	15	87	56	2	0.9	4.9	138	1	0	0	0	0	0	0	0	0	36	37.3	0	0
17-1-051	SE	Male	16	Survived	467	15	72	80	1	0.6	6.4	154	1	0	0	0	0	0	0	0	0	28.5	17.5	0	0
17-1-052	UM	Male	60	Survived	462	14	86	248	6	2.1	8.4	62	0	5	0	1	0	0	0	1	0			0	0
17-1-053	UM	Male	21	Survived	467	15	71	100	-1	0.9	13.9	47	0	2	1	0	0	0	0	0	0			0	0
17-1-054	SM	Female	50	Survived	471	8	77	53	2	2.4	12.8	17	0	3	1	0	0	0	0	0	0	45.3	-3.2	0	0
17-1-055	UM	Female	45	Survived	462	15	69	51	4	1.3	5.4	29	0	1	1	0	0	0	0	0	0	37.5	30.4	0	0
17-1-056	SE	Male	22	Died	186	9	74	190	5	4.7	1.7	28	0	8	0	1	0	1	0	1	1	22.4	87.8	1	1
17-1-057	SE	Male	56	Survived	241	7	115	142	8	2.4	21	221	0	0	0	0	0	1	0	0	0	65.8	37.8	1	0
17-1-058	UM	Male	22	Survived	467	15	90	90	-3	0.9	7	125	1	0	0	0	0	0	0	0	0	36	5.5	0	0
17-1-059	SE	Female	55	Died	462	9	135	75	4	1.7	9.6	373	0	11	0	0	1	0	0	1	0	33.2	42.2	0
17-1-006	SE	Female	30	Survived	457	15	88	62	0	1.5	6.2	18	0	4	1	0	0	0	0	1	0			0
17-1-060	SE	Male	26	Survived	467	13	84	64	0	1.7	12.5	413	1	0	0	0	0	0	0	0	0	37.5	1.6	0	0
17-1-061	SE	Male	26	Survived	429	15	86	69	0	1.3			0	3	1	0	0	1	0	0	0	25.3	6.7	1	0
17-1-062	SE	Male	48	Survived	350	14	71	100	-1	1.9	13.5	63	0	7	0	1	0	1	0	1	0	35.1	55.3	1	1
17-1-063	SE	Male	50	Survived	462	15	85	76	6	3.8	9.5	249	0	1	1	0	0	1	0	0	0	31.9	41.3	1	1
17-1-064	UM	Male	35	Survived	471	15	60	89	10	2.7	3.1	35	1	0	0	0	0	0	0	0	0	30.2	49.9	0	0
17-1-065	SM	Female	30	Died	452	9	93	107	-5	2.7	6.8	65	1	0	0	0	0	0	0	0	0	33.7	12.1	0	0
17-1-066	UM	Male	64	Survived	462	15	86	61	1	1.5	5.4	188	0	1	1	0	0	0	0	0	0	41.8	-3.8	0	0
17-1-067	UM	Male	21	Survived	467	15	87	89	1	1.1	4.3	35	1	0	0	0	0	0	0	0	0	30.5	7	0	0
17-1-068	SE	Male	80	Survived	424	11	138	60	0	1.1	6.1	99	0	1	1	0	0	1	0	0	0	30.8	72.6	1	1
17-1-069	UM	Male	25	Survived	467	11	82	48	-1	1	4.3	76	1	0	0	0	0	0	0	0	0	25.1	21.1	0	0
17-1-007	SE	Female	14	Survived	452	15	72	60	5	2.2	15.2	127	0	12	0	0	1	0	0	1	0	32.6	14	0	0
17-1-070	SM	Male	35	Survived	471	6	95	547	7	2	9.9	31	1	0	0	0	0	0	0	0	0	41		0	0
17-1-071	SE	Female	22	Survived	467	15	77	44	0	2.2	3.5	54	1	0	0	0	0	0	0	0	0	37.7	57.8	0	0
17-1-072	SM	Male	16	Died	471	7	83	165	10	12	38.8	17	0	2	1	0	0	0	0	0	0	56.8	30.9	0	0
17-1-073	SE	Female	55	Died	167	6	62	163	4	4.5	3.6	14	0	7	0	1	0	1	0	1	1	33	48.6	1	1
17-1-074	SE	Male	75	Survived	438	15	77	71	-2	1.5	7	335	0	2	1	0	0	0	0	0	0	39.9	47.9	0	0
17-1-075	SE	Female	21	Died	297	14	109	78	-1	1.7	12.6	146	0	8	0	1	0	0	0	1	1	23.8	40.1	0	1
17-1-076	SE	Male	28	Survived	467	15	61	83	1	1.8	17.5	282	1	0	0	0	0	0	0	0	0	25.9		0	0
17-1-077	SE	Male	40	Survived	462	15	104	417	0	2.2	13.8	375	1	0	0	0	0	0	0	0	0	18.4		0	0
17-1-079	SE	Male	47	Survived	467	15	74	116	5	1.5	7	135	0	1	1	0	0	0	0	0	0	52.9		0	0
17-1-008	SE	Female	20	Survived	462	15	61	43	4	1.8	7	186	0	0	0	0	0	0	0	0	0			0
17-1-080	SE	Male	18	Survived	448	15	77	72	3	1.1	8.8	132	0	10	0	0	1	0	0	1	0	17	26.4	0	0
17-1-081	UM	Male	60	Survived	457	15	59	71	3	1.5	4	77	0	2	1	0	0	0	0	0	0	30.8	70.3	0	0
17-1-082	SE	Male	29	Died	457	4	84	41	-9	1.9	15.4	238	0	10	0	0	1	0	0	1	0	29.1	47.9	0	1
17-1-083	SE	Male	22	Survived	457	15	84	113	-2	1.2	6.8	175	0	0	0	0	0	1	0	0	0	29.2	-4.7	1	0
17-1-084	SE	Female	65	Died	457	7	108	144	5	2.8	16	54	0	1	1	0	0	0	0	0	0	28.9	28.1	0	0
17-1-085	SM	Female	38	Died	462	10	80	143	4	2.6	9.2	69	1	0	0	0	0	0	0	0	0	44.4	15.5	0
17-1-086	SE	Female	55	Survived	433	14	82	105	6	1.3	27.3	210	0	1	1	0	0	0	0	0	0	25.9	35	0	0
17-1-087	SE	Male	18	Survived	467	14	73	53	-2	2	10.8	201	1	0	0	0	0	0	0	0	0	27.6	21.2	0	0
17-1-088	SE	Female	38	Survived	443	15	81	42	7	1.7	17.7	314	1	0	0	0	0	0	0	0	0	39.2	11.6	0	0
17-1-089	SM	Male	13	Survived	457	15	67	61	6	1.4	8.4	21	0	5	0	1	0	0	0	0	0	40.2	35.3	0	0
17-1-009	SE	Female	28	Survived	471	15	83	52	5	0.6	6.4	270	1	0	0	0	0	0	0	0	0	35.4	35.1	0	0
17-1-090	UM	Male	45	Survived	476	15	81	227	3	1.4	4.2	89	1	0	0	0	0	0	0	0	0	41.4		0	0
17-1-091	SE	Female	35	Survived	452	15	78	69	3	1.4	18	118	0	3	1	0	0	1	0	0	0			1	1
17-1-092	SE	Male	21	Survived	467	14	89	63	-5	1.1			0	0	0	0	0	0	1	0	0	29.2		0	0
17-1-093	SE	Female	50	Died	200	3	54	421	8	5			0	1	1	0	0	1	0	0	1	29.1	-10.9	1	1
17-1-094	SE	Female	27	Survived	457	15	79	52	1	2	6.9	99	0	5	0	1	0	1	0	1	0	34.2	45	1	0
17-1-095	SE	Female	65	Survived	462	11	93	54	7	1.1	23.3	296	0	0	0	0	0	1	0	0	0	28.9	42.5	1	1
17-1-096	SE	Male	17	Survived	471	15	99	61	4	2	4.8	129	1	0	0	0	0	0	0	0	0	44.6	10.6	0	0
17-1-097	UM	Female	55	Survived	471	13	70	186	9	2.5	6.1	12	0	2	1	0	0	0	0	0	0	24.8	23	0	0
17-1-098	SE	Male	62	Died	216	3	103	114	-10	1.6	12.1	442	0	0	0	0	0	1	0	0	0	33.6	6.8	1
17-1-099	SE	Male	25	Survived	471	15	83	94	3	1.1	7.6	188	1	0	0	0	0	0	0	0	0	27.9	42.9	0	0
