# Supplementary material for: Point-of-care lung ultrasound for the detection of pulmonary manifestations of malaria and sepsis: An observational study
Source: PLoS One. 2018 Dec 12;13(12):e0204832. doi: 10.1371/journal.pone.0204832 (PMC6291079; doi:10.1371/journal.pone.0204832)
Supplement: S2 Dataset — (CSV) [file pone.0204832.s002.csv]

Label	Group	Study_hour	A_lines	B_lines_1_4	B_lines_5_8	B_lines_9_12	C_pattern	B_lines_bilateral	ARDS
17-1-001	Sepsis	0	0	0	0	1	0	1	1
17-1-001	Sepsis	24	0	0	0	1	0	1	1
17-1-010	Sepsis	0	1	0	0	0	0	0	0
17-1-010	Sepsis	24	1	0	0	0	0	0	0
17-1-100	Uncomplicated_Malaria	0	1	0	0	0	0	0	0
17-1-101	Sepsis	0	1	0	0	0	0	0	0
17-1-101	Sepsis	24	1	0	0	0	0	0	0
17-1-101	Sepsis	48	1	0	0	0	0	0	0
17-1-101	Sepsis	72	1	0	0	0	0	0	0
17-1-102	Sepsis	0	0	0	0	0	1	0	0
17-1-103	Uncomplicated_Malaria	0	1	0	0	0	0	0	0
17-1-104	Severe_Malaria	0	1	0	0	0	0	0	0
17-1-011	Sepsis	0	0	1	0	0	0	0	0
17-1-011	Sepsis	24	1	0	0	0	0	0	0
17-1-011	Sepsis	48	1	0	0	0	0	0	0
17-1-012	Sepsis	0	1	0	0	0	0	0	0
17-1-012	Sepsis	24	1	0	0	0	0	0	0
17-1-012	Sepsis	48	1	0	0	0	0	0	0
17-1-012	Sepsis	72	1	0	0	0	0	0	0
17-1-013	Sepsis	0	0	1	0	0	0	0	0
17-1-014	Severe_Malaria	0	1	0	0	0	0	0	0
17-1-014	Severe_Malaria	24	1	0	0	0	0	0	0
17-1-014	Severe_Malaria	48	1	0	0	0	0	0	0
17-1-014	Severe_Malaria	72	0	1	0	0	0	0	0
17-1-015	Sepsis	0	1	0	0	0	0	0	0
17-1-016	Sepsis	0	0	0	0	1	0	1	1
17-1-017	Sepsis	0	0	0	0	0	0	0	0
17-1-017	Sepsis	24	0	0	0	0	0	0	0
17-1-017	Sepsis	48	0	0	0	0	0	0	0
17-1-018	Sepsis	0	1	0	0	0	0	0	0
17-1-018	Sepsis	24	0	1	0	0	0	0	0
17-1-018	Sepsis	48	0	1	0	0	0	0	0
17-1-019	Sepsis	0	0	1	0	0	1	0	0
17-1-019	Sepsis	24	0	1	0	0	1	0	0
17-1-019	Sepsis	48	0	1	0	0	1	0	0
17-1-019	Sepsis	72	0	1	0	0	0	0	0
17-1-002	Sepsis	0	0	1	0	0	0	0	0
17-1-002	Sepsis	24	0	0	1	0	0	1	0
17-1-002	Sepsis	48	0	1	0	0	0	0	0
17-1-020	Sepsis	0	1	0	0	0	0	0	0
17-1-020	Sepsis	24	0	1	0	0	0	0	0
17-1-021	Sepsis	0	1	0	0	0	0	0	0
17-1-021	Sepsis	24	1	0	0	0	0	0	0
17-1-022	Sepsis	0	0	1	0	0	1	0	0
17-1-022	Sepsis	24	0	1	0	0	1	0	0
17-1-022	Sepsis	48	0	1	0	0	1	0	0
17-1-023	Sepsis	0	1	0	0	0	0	0	0
17-1-023	Sepsis	24	1	0	0	0	0	0	0
17-1-023	Sepsis	48	1	0	0	0	0	0	0
17-1-024	Sepsis	0	0	1	0	0	0	0	0
17-1-024	Sepsis	24	0	1	0	0	0	0	0
17-1-024	Sepsis	48	0	1	0	0	1	0	0
17-1-024	Sepsis	72	0	1	0	0	1	0	0
17-1-025	Sepsis	0	1	0	0	0	0	0	0
17-1-026	Sepsis	0	0	1	0	0	0	0	0
17-1-026	Sepsis	24	1	0	0	0	0	0	0
17-1-026	Sepsis	48	1	0	0	0	0	0	0
17-1-027	Sepsis	0	1	0	0	0	0	0	0
17-1-027	Sepsis	24	1	0	0	0	0	0	0
17-1-027	Sepsis	48	1	0	0	0	0	0	0
17-1-027	Sepsis	72	1	0	0	0	0	0	0
17-1-028	Sepsis	0	1	0	0	0	0	0	0
17-1-029	Sepsis	0	0	1	0	0	0	1	0
17-1-029	Sepsis	24	0	1	0	0	1	0	0
17-1-029	Sepsis	48	0	1	0	0	1	0	0
17-1-003	Healthy_Controls	0	0	1	0	0	0	0	0
17-1-030	Sepsis	0	0	0	1	0	0	0	0
17-1-030	Sepsis	24	0	1	0	0	0	0	0
17-1-030	Sepsis	48	0	1	0	0	0	0	0
17-1-031	Sepsis	0	1	0	0	0	0	0	0
17-1-031	Sepsis	24	1	0	0	0	0	0	0
17-1-032	Sepsis	0	0	0	0	0	0	0	0
17-1-032	Sepsis	24	0	1	0	0	0	0	0
17-1-033	Uncomplicated_Malaria	0	0	1	0	0	0	0	0
17-1-033	Uncomplicated_Malaria	48	1	0	0	0	0	0	0
17-1-033	Uncomplicated_Malaria	72	1	0	0	0	0	0	0
17-1-034	Severe_Malaria	0	0	1	0	0	0	0	0
17-1-034	Severe_Malaria	24	0	1	0	0	0	0	0
17-1-034	Severe_Malaria	48	0	0	0	1	0	1	0
17-1-035	Sepsis	0	1	0	0	0	0	0	0
17-1-035	Sepsis	24	1	0	0	0	0	0	0
17-1-036	Uncomplicated_Malaria	0	1	0	0	0	0	0	0
17-1-037	Sepsis	0	0	0	1	0	0	1	1
17-1-037	Sepsis	48	0	0	1	0	0	1	0
17-1-037	Sepsis	72	0	0	1	0	0	1	0
17-1-038	Sepsis	0	1	0	0	0	0	0	0
17-1-039	Sepsis	0	1	0	0	0	0	0	0
17-1-004	Healthy_Controls	0	1	0	0	0	0	0	0
17-1-040	Sepsis	0	0	0	0	1	0	1	1
17-1-040	Sepsis	24	0	0	1	0	1	1	1
17-1-041	Sepsis	0	0	0	1	0	1	1	1
17-1-041	Sepsis	24	0	0	1	0	1	1	0
17-1-041	Sepsis	48	0	1	0	0	1	0	0
17-1-042	Sepsis	0	0	0	1	0	0	1	0
17-1-042	Sepsis	24	0	1	0	0	0	0	0
17-1-042	Sepsis	48	0	1	0	0	0	0	0
17-1-043	Sepsis	0	0	0	1	0	0	1	1
17-1-044	Severe_Malaria	0	0	1	0	0	0	0	0
17-1-044	Severe_Malaria	24	1	0	0	0	0	0	0
17-1-044	Severe_Malaria	48	1	0	0	0	0	0	0
17-1-044	Severe_Malaria	72	1	0	0	0	0	0	0
17-1-045	Uncomplicated_Malaria	0	1	0	0	0	0	0	0
17-1-045	Uncomplicated_Malaria	24	0	1	0	0	0	1	0
17-1-045	Uncomplicated_Malaria	48	1	0	0	0	0	0	0
17-1-045	Uncomplicated_Malaria	72	0	1	0	0	0	0	0
17-1-046	Severe_Malaria	0	1	0	0	0	0	0	0
17-1-047	Severe_Malaria	0	1	0	0	0	0	0	0
17-1-047	Severe_Malaria	24	1	0	0	0	0	0	0
17-1-047	Severe_Malaria	48	1	0	0	0	0	0	0
17-1-047	Severe_Malaria	72	1	0	0	0	0	0	0
17-1-048	Uncomplicated_Malaria	0	0	1	0	0	0	0	0
17-1-048	Uncomplicated_Malaria	24	1	0	0	0	0	0	0
17-1-048	Uncomplicated_Malaria	48	1	0	0	0	0	0	0
17-1-049	Uncomplicated_Malaria	0	1	0	0	0	0	0	0
17-1-049	Uncomplicated_Malaria	24	1	0	0	0	0	0	0
17-1-049	Uncomplicated_Malaria	48	1	0	0	0	0	0	0
17-1-049	Uncomplicated_Malaria	72	1	0	0	0	0	0	0
17-1-005	Sepsis	0	0	1	0	0	0	1	0
17-1-050	Sepsis	0	1	0	0	0	0	0	0
17-1-050	Sepsis	24	1	0	0	0	0	0	0
17-1-051	Sepsis	0	1	0	0	0	0	0	0
17-1-052	Uncomplicated_Malaria	0	0	0	1	0	0	1	0
17-1-052	Uncomplicated_Malaria	24	0	1	0	0	0	0	0
17-1-053	Uncomplicated_Malaria	0	0	1	0	0	0	0	0
17-1-054	Severe_Malaria	0	0	1	0	0	0	0	0
17-1-054	Severe_Malaria	24	1	0	0	0	0	0	0
17-1-054	Severe_Malaria	48	1	0	0	0	0	0	0
17-1-054	Severe_Malaria	72	0	1	0	0	0	0	0
17-1-055	Uncomplicated_Malaria	0	0	1	0	0	0	0	0
17-1-055	Uncomplicated_Malaria	24	0	1	0	0	0	0	0
17-1-055	Uncomplicated_Malaria	48	0	1	0	0	0	0	0
17-1-055	Uncomplicated_Malaria	72	1	0	0	0	0	0	0
17-1-056	Sepsis	0	0	0	1	0	1	1	1
17-1-057	Sepsis	0	0	0	0	0	1	0	0
17-1-057	Sepsis	24	0	1	0	0	0	0	0
17-1-057	Sepsis	48	0	1	0	0	0	0	0
17-1-057	Sepsis	72	0	1	0	0	0	0	0
17-1-058	Uncomplicated_Malaria	0	1	0	0	0	0	0	0
17-1-058	Uncomplicated_Malaria	24	1	0	0	0	0	0	0
17-1-058	Uncomplicated_Malaria	48	1	0	0	0	0	0	0
17-1-059	Sepsis	0	0	0	0	1	0	1	0
17-1-059	Sepsis	24	0	0	0	1	0	1	1
17-1-006	Sepsis	0	0	1	0	0	0	1	0
17-1-006	Sepsis	24	0	1	0	0	0	0	0
17-1-006	Sepsis	48	0	1	0	0	0	1	0
17-1-006	Sepsis	72	1	0	0	0	0	0	0
17-1-060	Sepsis	0	1	0	0	0	0	0	0
17-1-060	Sepsis	24	1	0	0	0	0	0	0
17-1-060	Sepsis	48	1	0	0	0	0	0	0
17-1-061	Sepsis	0	0	1	0	0	1	0	0
17-1-061	Sepsis	24	0	1	0	0	1	0	0
17-1-061	Sepsis	48	0	1	0	0	1	0	0
17-1-061	Sepsis	72	0	1	0	0	1	0	0
17-1-062	Sepsis	0	0	0	1	0	1	1	0
17-1-062	Sepsis	24	0	0	1	0	1	1	1
17-1-062	Sepsis	48	0	0	1	0	0	1	0
17-1-062	Sepsis	72	0	0	0	1	0	1	1
17-1-063	Sepsis	0	0	1	0	0	1	0	0
17-1-063	Sepsis	24	0	1	0	0	1	0	0
17-1-063	Sepsis	48	0	1	0	0	1	0	0
17-1-063	Sepsis	72	0	1	0	0	0	0	0
17-1-064	Uncomplicated_Malaria	0	1	0	0	0	0	0	0
17-1-064	Uncomplicated_Malaria	24	0	1	0	0	1	0	0
17-1-064	Uncomplicated_Malaria	48	0	1	0	0	0	0	0
17-1-064	Uncomplicated_Malaria	72	0	0	1	0	0	1	0
17-1-065	Severe_Malaria	0	1	0	0	0	0	0	0
17-1-066	Uncomplicated_Malaria	0	0	1	0	0	0	0	0
17-1-066	Uncomplicated_Malaria	24	0	1	0	0	0	0	0
17-1-066	Uncomplicated_Malaria	48	0	0	0	0	1	0	0
17-1-066	Uncomplicated_Malaria	72	0	1	0	0	1	0	0
17-1-067	Uncomplicated_Malaria	0	1	0	0	0	0	0	0
17-1-067	Uncomplicated_Malaria	24	0	1	0	0	0	0	0
17-1-067	Uncomplicated_Malaria	48	1	0	0	0	0	0	0
17-1-067	Uncomplicated_Malaria	72	1	0	0	0	0	0	0
17-1-068	Sepsis	0	0	1	0	0	1	0	0
17-1-068	Sepsis	24	0	0	0	0	1	0	0
17-1-068	Sepsis	48	0	1	0	0	0	0	0
17-1-068	Sepsis	72	0	1	0	0	0	0	0
17-1-069	Uncomplicated_Malaria	0	1	0	0	0	0	0	0
17-1-069	Uncomplicated_Malaria	24	1	0	0	0	0	0	0
17-1-069	Uncomplicated_Malaria	48	1	0	0	0	0	0	0
17-1-007	Sepsis	0	0	0	0	1	0	1	0
17-1-007	Sepsis	24	0	0	0	1	0	1	0
17-1-007	Sepsis	48	0	0	1	0	0	1	0
17-1-070	Severe_Malaria	0	1	0	0	0	0	0	0
17-1-070	Severe_Malaria	24	1	0	0	0	0	0	0
17-1-070	Severe_Malaria	48	1	0	0	0	0	0	0
17-1-071	Sepsis	0	1	0	0	0	0	0	0
17-1-072	Severe_Malaria	0	0	1	0	0	0	0	0
17-1-073	Sepsis	0	0	0	1	0	1	1	1
17-1-074	Sepsis	0	0	1	0	0	0	0	0
17-1-074	Sepsis	24	0	1	0	0	0	0	0
17-1-074	Sepsis	48	0	1	0	0	0	0	0
17-1-074	Sepsis	72	0	1	0	0	0	0	0
17-1-075	Sepsis	0	0	0	1	0	0	1	1
17-1-075	Sepsis	24	0	0	1	0	0	1	0
17-1-075	Sepsis	48	0	0	1	0	0	1	1
17-1-075	Sepsis	72	0	0	1	0	0	1	1
17-1-076	Sepsis	0	1	0	0	0	0	0	0
17-1-077	Sepsis	0	1	0	0	0	0	0	0
17-1-077	Sepsis	24	1	0	0	0	0	0	0
17-1-077	Sepsis	48	1	0	0	0	0	0	0
17-1-077	Sepsis	72	1	0	0	0	0	0	0
17-1-078	Severe_Malaria	24	1	0	0	0	0	0	0
17-1-078	Severe_Malaria	48	1	0	0	0	0	0	0
17-1-079	Sepsis	0	0	1	0	0	0	0	0
17-1-079	Sepsis	24	1	0	0	0	0	0	0
17-1-079	Sepsis	48	1	0	0	0	0	0	0
17-1-008	Sepsis	0	0	0	0	0	0	0	0
17-1-080	Sepsis	0	0	0	0	1	0	1	0
17-1-080	Sepsis	24	0	0	1	0	0	1	0
17-1-080	Sepsis	48	0	0	1	0	0	1	0
17-1-080	Sepsis	72	0	1	0	0	0	0	0
17-1-081	Uncomplicated_Malaria	0	0	1	0	0	0	0	0
17-1-081	Uncomplicated_Malaria	24	0	1	0	0	0	0	0
17-1-082	Sepsis	0	0	0	0	1	0	1	0
17-1-083	Sepsis	0	0	0	0	0	1	0	0
17-1-083	Sepsis	24	0	0	0	0	1	0	0
17-1-083	Sepsis	48	0	0	0	0	1	0	0
17-1-083	Sepsis	72	1	0	0	0	0	0	0
17-1-084	Sepsis	0	0	1	0	0	0	0	0
17-1-084	Sepsis	24	0	1	0	0	0	0	0
17-1-084	Sepsis	48	1	0	0	0	0	0	0
17-1-085	Severe_Malaria	0	1	0	0	0	0	0	0
17-1-085	Severe_Malaria	24	1	0	0	0	0	0	0
17-1-086	Sepsis	0	0	1	0	0	0	0	0
17-1-086	Sepsis	24	0	1	0	0	1	0	0
17-1-086	Sepsis	48	0	1	0	0	1	0	0
17-1-086	Sepsis	72	1	0	0	0	0	0	0
17-1-087	Sepsis	0	1	0	0	0	0	0	0
17-1-087	Sepsis	24	1	0	0	0	0	0	0
17-1-087	Sepsis	48	1	0	0	0	0	0	0
17-1-087	Sepsis	72	1	0	0	0	0	0	0
17-1-088	Sepsis	0	1	0	0	0	0	0	0
17-1-088	Sepsis	24	1	0	0	0	0	0	0
17-1-088	Sepsis	48	1	0	0	0	0	0	0
17-1-088	Sepsis	72	0	1	0	0	0	0	0
17-1-089	Severe_Malaria	0	0	0	1	0	0	0	0
17-1-089	Severe_Malaria	24	0	0	0	0	0	0	0
17-1-089	Severe_Malaria	48	0	0	0	0	0	0	0
17-1-089	Severe_Malaria	72	1	0	0	0	0	0	0
17-1-009	Sepsis	0	1	0	0	0	0	0	0
17-1-090	Uncomplicated_Malaria	0	1	0	0	0	0	0	0
17-1-090	Uncomplicated_Malaria	24	1	0	0	0	0	0	0
17-1-090	Uncomplicated_Malaria	48	1	0	0	0	0	0	0
17-1-090	Uncomplicated_Malaria	72	1	0	0	0	0	0	0
17-1-091	Sepsis	0	0	1	0	0	1	0	0
17-1-091	Sepsis	24	0	1	0	0	1	0	0
17-1-091	Sepsis	48	0	1	0	0	1	0	0
17-1-091	Sepsis	72	0	1	0	0	1	0	0
17-1-092	Sepsis	0	0	0	0	0	0	0	0
17-1-092	Sepsis	24	0	0	0	0	0	0	0
17-1-092	Sepsis	48	1	0	0	0	0	0	0
17-1-092	Sepsis	72	1	0	0	0	0	0	0
17-1-093	Sepsis	0	0	1	0	0	1	0	1
17-1-094	Sepsis	0	0	0	1	0	1	1	0
17-1-094	Sepsis	24	0	0	1	0	1	1	0
17-1-095	Sepsis	0	0	0	0	0	1	0	0
17-1-095	Sepsis	24	1	0	0	0	0	0	0
17-1-096	Sepsis	0	1	0	0	0	0	0	0
17-1-096	Sepsis	24	1	0	0	0	0	0	0
17-1-097	Uncomplicated_Malaria	0	0	1	0	0	0	0	0
17-1-098	Sepsis	0	0	0	0	0	1	0	0
17-1-099	Sepsis	0	1	0	0	0	0	0	0
